# Supplementary material for: The Ability of Postimmunobiotics from L. rhamnosus CRL1505 to Protect against Respiratory Syncytial Virus and Pneumococcal Super-Infection Is a Strain-Dependent Characteristic
Source: Microorganisms. 2022 Nov 3;10(11):2185. doi: 10.3390/microorganisms10112185 (PMC9694915; doi:10.3390/microorganisms10112185)
Supplement: Supplementary file 1 [file microorganisms-10-02185-s001.zip]

Archive with 1 entries (1 files):
- microorganisms-1977852-supplementary.pdf
